# Supplementary material for: Investigation on the Effect of Oral Breathing on Cognitive Activity Using Functional Brain Imaging
Source: Healthcare (Basel). 2021 May 29;9(6):645. doi: 10.3390/healthcare9060645 (PMC8228257; doi:10.3390/healthcare9060645)
Supplement: Supplementary file 1 [file healthcare-09-00645-s001.zip]

Archive with 1 entries (1 files):
- healthcare-1166373-SI.pdf
